# Supplementary material for: Beneficial Effects of Gegen Qinlian Decoction and Its Food–Medicine Homologous Alternative Formulas Against Type 2 Diabetes Mellitus: Insights from Multi-Omics Analysis
Source: Pharmaceuticals (Basel). 2026 Mar 25;19(4):530. doi: 10.3390/ph19040530 (PMC13119408; doi:10.3390/ph19040530)
Supplement: Supplementary file 1 [file pharmaceuticals-19-00530-s001.zip]

Archive with 1 entries (1 files):
- pharmaceuticals-4200971-supplementary.pdf
